# Supplementary material for: Analysis of the complete genome sequence of Nocardia seriolae UTF1, the causative agent of fish nocardiosis: The first reference genome sequence of the fish pathogenic Nocardia species
Source: PLoS One. 2017 Mar 3;12(3):e0173198. doi: 10.1371/journal.pone.0173198 (PMC5336288; doi:10.1371/journal.pone.0173198)
Supplement: S1 Table — (XLSX) [file pone.0173198.s006.xlsx]

## Sheet: Sheet1
Region	Primer name	Sequence of primer	PCR product size
Gap 1	gap1_no_cod_1-F	CATTGTGACCAGTCGGTTCTTGCTCCAATG	7899 bp
	gap1_EF-R	GTCGGGAAACATTGGTACGCACGGTCAT
Gap 2	gap2_trans-F	ATTGATGACCGAGCTGTCGTACCCGAAC	6,845 bp
	gap2_no_cod_2.3-R	ACTTCAGACCCTGGACTTCCTTATCGACTG
