# Supplementary material for: Analysis of the complete genome sequence of Nocardia seriolae UTF1, the causative agent of fish nocardiosis: The first reference genome sequence of the fish pathogenic Nocardia species
Source: PLoS One. 2017 Mar 3;12(3):e0173198. doi: 10.1371/journal.pone.0173198 (PMC5336288; doi:10.1371/journal.pone.0173198)
Supplement: S2 Table — (XLSX) [file pone.0173198.s007.xlsx]

## Sheet: Sheet1
ORF ID	VFDB ID	GI number	Gene	Description	%Identity	%Similarity	E value
ORF-2540	VFG000119	gi:15600454	algR	alginate biosynthesis regulatory protein AlgR [Alginate (VF0091)] [Pseudomonas aeruginosa PAO1]	35.84	50.88	4e-27
ORF-4287	VFG014984	gi:15599642	algW	AlgW protein [Alginate regulation (CVF523)] [Pseudomonas aeruginosa PAO1]	39.26	57.78	1e-47
ORF-3508	VFG001314	gi:21284287	aur	zinc metalloproteinase aureolysin [Aureolysin (VF0024)] [Staphylococcus aureus subsp. aureus MW2]	43.72	53.27	6e-39
ORF-2838	VFG000033	gi:33591346	bplF	lipopolysaccharide biosynthesis protein [LPS (VF0033)] [Bordetella pertussis Tohama I]	32.65	50.29	2e-43
ORF-1971	VFG002440	gi:53722543	bprB	two-component response regulator [Bsa T3SS (VF0428)] [Burkholderia pseudomallei K96243]	34.6	51.66	1e-24
ORF-1984	VFG002440	gi:53722543	bprB	two-component response regulator [Bsa T3SS (VF0428)] [Burkholderia pseudomallei K96243]	32.08	51.42	1e-21
ORF-2721	VFG002440	gi:53722543	bprB	two-component response regulator [Bsa T3SS (VF0428)] [Burkholderia pseudomallei K96243]	33.33	51.17	2e-25
ORF-3766	VFG002440	gi:53722543	bprB	two-component response regulator [Bsa T3SS (VF0428)] [Burkholderia pseudomallei K96243]	34.25	52.97	4e-27
ORF-4277	VFG002440	gi:53722543	bprB	two-component response regulator [Bsa T3SS (VF0428)] [Burkholderia pseudomallei K96243]	38.68	54.25	7e-32
ORF-4502	VFG002440	gi:53722543	bprB	two-component response regulator [Bsa T3SS (VF0428)] [Burkholderia pseudomallei K96243]	34.6	53.08	5e-24
ORF-5973	VFG002440	gi:53722543	bprB	two-component response regulator [Bsa T3SS (VF0428)] [Burkholderia pseudomallei K96243]	35.02	52.53	1e-25
ORF-6455	VFG002440	gi:53722543	bprB	two-component response regulator [Bsa T3SS (VF0428)] [Burkholderia pseudomallei K96243]	34.74	52.58	1e-27
ORF-7229	VFG002440	gi:53722543	bprB	two-component response regulator [Bsa T3SS (VF0428)] [Burkholderia pseudomallei K96243]	38.14	53.95	9e-31
ORF-7463	VFG002440	gi:53722543	bprB	two-component response regulator [Bsa T3SS (VF0428)] [Burkholderia pseudomallei K96243]	35.21	50.7	1e-26
ORF-1063	VFG002438	gi:53722541	bprC	AraC family transcriptional regulator, regulates basal T6SS1 expression [Bsa T3SS (VF0428)] [Burkholderia pseudomallei K96243]	38.3	53.19	3e-12
ORF-2573	VFG000922	gi:26250139	chuU	heme permease protein ChuU [Chu (VF0227)] [Escherichia coli CFT073]	40.57	58.01	6e-51
ORF-2618	VFG001965	gi:15792755	Cj1437c	aminotransferase [Capsule (VF0323)] [Campylobacter jejuni subsp. jejuni NCTC 11168]	27.91	50	2e-28
ORF-1441	VFG000079	gi:16802278	clpC	endopeptidase Clp ATP-binding chain C [ClpC (VF0072)] [Listeria monocytogenes EGD-e]	49.25	69.08	0
ORF-2862	VFG000079	gi:16802278	clpC	endopeptidase Clp ATP-binding chain C [ClpC (VF0072)] [Listeria monocytogenes EGD-e]	42.17	60.24	7e-34
ORF-7234	VFG000079	gi:16802278	clpC	endopeptidase Clp ATP-binding chain C [ClpC (VF0072)] [Listeria monocytogenes EGD-e]	60.25	79.01	0
ORF-7376	VFG000079	gi:16802278	clpC	endopeptidase Clp ATP-binding chain C [ClpC (VF0072)] [Listeria monocytogenes EGD-e]	47.85	64.49	0
ORF-5960	VFG000077	gi:16804506	clpP	ATP-dependent Clp protease proteolytic subunit [ClpP (VF0074)] [Listeria monocytogenes EGD-e]	51.05	72.63	5e-66
ORF-5961	VFG000077	gi:16804506	clpP	ATP-dependent Clp protease proteolytic subunit [ClpP (VF0074)] [Listeria monocytogenes EGD-e]	53.63	72.07	5e-70
ORF-6017	VFG000077	gi:16804506	clpP	ATP-dependent Clp protease proteolytic subunit [ClpP (VF0074)] [Listeria monocytogenes EGD-e]	39.88	63.01	1e-44
ORF-6020	VFG000077	gi:16804506	clpP	ATP-dependent Clp protease proteolytic subunit [ClpP (VF0074)] [Listeria monocytogenes EGD-e]	44.37	66.23	2e-42
ORF-5701	VFG002190	gi:29376987	cpsA	undecaprenyl diphosphate synthase [Capsule (VF0361)] [Enterococcus faecalis V583]	42.37	58.05	3e-59
ORF-6598	VFG002190	gi:29376987	cpsA	undecaprenyl diphosphate synthase [Capsule (VF0361)] [Enterococcus faecalis V583]	35.56	56.49	2e-46
ORF-1713	VFG001348	gi:22537329	cpsE	glycosyl transferase CpsE [Capsule (VF0274)] [Streptococcus agalactiae 2603V/R]	30.9	50.36	5e-51
ORF-139	VFG002182	gi:29376979	cpsI	UDP-galactopyranose mutase [Capsule (VF0361)] [Enterococcus faecalis V583]	44.62	63.17	4e-106
ORF-1475	VFG005776	gi:22536834	cylA	ABC (ATP-binding cassette) transporter CylA [Beta-hemolysin/cytolysin (CVF171)] [Streptococcus agalactiae 2603V/R]	28.84	50.47	1e-36
ORF-4541	VFG005776	gi:22536834	cylA	ABC (ATP-binding cassette) transporter CylA [Beta-hemolysin/cytolysin (CVF171)] [Streptococcus agalactiae 2603V/R]	28.71	50.5	2e-28
ORF-1286	VFG005767	gi:22536831	cylG	3-ketoacyl-ACP-reductase CylG [Beta-hemolysin/cytolysin (CVF171)] [Streptococcus agalactiae 2603V/R]	32.57	52.11	2e-35
ORF-2417	VFG005767	gi:22536831	cylG	3-ketoacyl-ACP-reductase CylG [Beta-hemolysin/cytolysin (CVF171)] [Streptococcus agalactiae 2603V/R]	38.06	57.09	9e-49
ORF-2793	VFG005767	gi:22536831	cylG	3-ketoacyl-ACP-reductase CylG [Beta-hemolysin/cytolysin (CVF171)] [Streptococcus agalactiae 2603V/R]	35.27	56.85	2e-45
ORF-2926	VFG005767	gi:22536831	cylG	3-ketoacyl-ACP-reductase CylG [Beta-hemolysin/cytolysin (CVF171)] [Streptococcus agalactiae 2603V/R]	33.2	53.2	1e-33
ORF-3049	VFG005767	gi:22536831	cylG	3-ketoacyl-ACP-reductase CylG [Beta-hemolysin/cytolysin (CVF171)] [Streptococcus agalactiae 2603V/R]	35.42	54.58	4e-42
ORF-348	VFG005767	gi:22536831	cylG	3-ketoacyl-ACP-reductase CylG [Beta-hemolysin/cytolysin (CVF171)] [Streptococcus agalactiae 2603V/R]	31.69	51.03	4e-27
ORF-4129	VFG005767	gi:22536831	cylG	3-ketoacyl-ACP-reductase CylG [Beta-hemolysin/cytolysin (CVF171)] [Streptococcus agalactiae 2603V/R]	34.19	52.56	2e-34
ORF-4331	VFG005767	gi:22536831	cylG	3-ketoacyl-ACP-reductase CylG [Beta-hemolysin/cytolysin (CVF171)] [Streptococcus agalactiae 2603V/R]	35.32	57.45	7e-43
ORF-4554	VFG005767	gi:22536831	cylG	3-ketoacyl-ACP-reductase CylG [Beta-hemolysin/cytolysin (CVF171)] [Streptococcus agalactiae 2603V/R]	31.85	50.81	2e-31
ORF-4740	VFG005767	gi:22536831	cylG	3-ketoacyl-ACP-reductase CylG [Beta-hemolysin/cytolysin (CVF171)] [Streptococcus agalactiae 2603V/R]	34.15	52.85	1e-36
ORF-4977	VFG005767	gi:22536831	cylG	3-ketoacyl-ACP-reductase CylG [Beta-hemolysin/cytolysin (CVF171)] [Streptococcus agalactiae 2603V/R]	31.65	50.63	9e-33
ORF-5907	VFG005767	gi:22536831	cylG	3-ketoacyl-ACP-reductase CylG [Beta-hemolysin/cytolysin (CVF171)] [Streptococcus agalactiae 2603V/R]	33.47	52.12	3e-35
ORF-5909	VFG005767	gi:22536831	cylG	3-ketoacyl-ACP-reductase CylG [Beta-hemolysin/cytolysin (CVF171)] [Streptococcus agalactiae 2603V/R]	33.61	54.92	2e-38
ORF-5911	VFG005767	gi:22536831	cylG	3-ketoacyl-ACP-reductase CylG [Beta-hemolysin/cytolysin (CVF171)] [Streptococcus agalactiae 2603V/R]	33.76	53.16	1e-33
ORF-6519	VFG005767	gi:22536831	cylG	3-ketoacyl-ACP-reductase CylG [Beta-hemolysin/cytolysin (CVF171)] [Streptococcus agalactiae 2603V/R]	30.3	54.04	2e-19
ORF-6983	VFG005767	gi:22536831	cylG	3-ketoacyl-ACP-reductase CylG [Beta-hemolysin/cytolysin (CVF171)] [Streptococcus agalactiae 2603V/R]	32.23	54.55	2e-35
ORF-7100	VFG005767	gi:22536831	cylG	3-ketoacyl-ACP-reductase CylG [Beta-hemolysin/cytolysin (CVF171)] [Streptococcus agalactiae 2603V/R]	30	50.4	2e-27
ORF-7141	VFG005767	gi:22536831	cylG	3-ketoacyl-ACP-reductase CylG [Beta-hemolysin/cytolysin (CVF171)] [Streptococcus agalactiae 2603V/R]	31.4	53.31	4e-31
ORF-3552	VFG045470	gi:21693300	cylR2	cytolysin regulator R2 [Cytolysin (VF0356)] [Enterococcus faecalis str. MMH594]	42.42	72.73	1e-15
ORF-7481	VFG045470	gi:21693300	cylR2	cytolysin regulator R2 [Cytolysin (VF0356)] [Enterococcus faecalis str. MMH594]	40	64.62	4e-14
ORF-3451	VFG002377	gi:123443295	ddhA	glucose-1-phosphate cytidylyltransferase [O-antigen (VF0392)] [Yersinia enterocolitica subsp. enterocolitica 8081]	32.95	55.17	8e-48
ORF-1074	VFG022035	gi:15607424	eccB3	Type VII secretion system protein EccB3 [ESX-3 (VF0521)] [Mycobacterium tuberculosis H37Rv]	38.75	55.38	1e-95
ORF-1078	VFG022051	gi:15607425	eccC3	Type VII secretion system protein EccC3 [ESX-3 (VF0521)] [Mycobacterium tuberculosis H37Rv]	34.29	51.05	0
ORF-7441	VFG000931	gi:26246572	entC	isochorismate synthase 1 [Enterobactin (VF0228)] [Escherichia coli CFT073]	35.49	50.52	1e-58
ORF-785	VFG044165	gi:26246570	entS	enterobactin exporter, iron-regulated [enterobactin (IA019)] [Escherichia coli CFT073]	27.97	50	9e-20
ORF-1332	VFG001205	gi:15676534	fbpA	iron(III) ABC transporter, periplasmic binding protein [FbpABC (VF0272)] [Neisseria meningitidis MC58]	34.95	53.72	7e-56
ORF-1333	VFG000249	gi:15677998	fbpB	iron(III) ABC transporter, permease protein [FbpABC (VF0272)] [Neisseria meningitidis MC58]	33.26	56.21	2e-85
ORF-144	VFG001811	gi:57116693	fbpC	Secreted antigen 85-C FbpC (85C) (antigen 85 complex C) (AG58C) (mycolyl transferase 85C) (fibronectin-binding protein C) [Antigen 85 (VF0311)] [Mycobacterium tuberculosis H37Rv]	40.81	55.88	4e-57
ORF-147	VFG001811	gi:57116693	fbpC	Secreted antigen 85-C FbpC (85C) (antigen 85 complex C) (AG58C) (mycolyl transferase 85C) (fibronectin-binding protein C) [Antigen 85 (VF0311)] [Mycobacterium tuberculosis H37Rv]	41.52	55.76	2e-70
ORF-148	VFG001811	gi:57116693	fbpC	Secreted antigen 85-C FbpC (85C) (antigen 85 complex C) (AG58C) (mycolyl transferase 85C) (fibronectin-binding protein C) [Antigen 85 (VF0311)] [Mycobacterium tuberculosis H37Rv]	43.1	55.86	4e-55
ORF-150	VFG001811	gi:57116693	fbpC	Secreted antigen 85-C FbpC (85C) (antigen 85 complex C) (AG58C) (mycolyl transferase 85C) (fibronectin-binding protein C) [Antigen 85 (VF0311)] [Mycobacterium tuberculosis H37Rv]	44.84	58.72	1e-61
ORF-1987	VFG001206	gi:15677997	fbpC	iron(III) ABC transporter, ATP-binding protein [FbpABC (VF0272)] [Neisseria meningitidis MC58]	38.18	53.64	7e-34
ORF-2848	VFG001206	gi:15677997	fbpC	iron(III) ABC transporter, ATP-binding protein [FbpABC (VF0272)] [Neisseria meningitidis MC58]	37.33	54.67	1e-33
ORF-2951	VFG001206	gi:15677997	fbpC	iron(III) ABC transporter, ATP-binding protein [FbpABC (VF0272)] [Neisseria meningitidis MC58]	33.79	52.05	2e-26
ORF-3791	VFG001206	gi:15677997	fbpC	iron(III) ABC transporter, ATP-binding protein [FbpABC (VF0272)] [Neisseria meningitidis MC58]	38.91	56.11	1e-39
ORF-4054	VFG001206	gi:15677997	fbpC	iron(III) ABC transporter, ATP-binding protein [FbpABC (VF0272)] [Neisseria meningitidis MC58]	40.2	53.43	9e-29
ORF-7590	VFG001811	gi:57116693	fbpC	Secreted antigen 85-C FbpC (85C) (antigen 85 complex C) (AG58C) (mycolyl transferase 85C) (fibronectin-binding protein C) [Antigen 85 (VF0311)] [Mycobacterium tuberculosis H37Rv]	36.91	50.16	3e-56
ORF-7648	VFG001206	gi:15677997	fbpC	iron(III) ABC transporter, ATP-binding protein [FbpABC (VF0272)] [Neisseria meningitidis MC58]	36.96	57.83	1e-38
ORF-1719	VFG002364	gi:123443282	fcl	GDP-fucose synthetase [O-antigen (VF0392)] [Yersinia enterocolitica subsp. enterocolitica 8081]	50	66.04	2e-107
ORF-1740	VFG001859	gi:52842863	feoB	ferrous iron transporter B [FeoAB (VF0160)] [Legionella pneumophila subsp. pneumophila str. Philadelphia 1]	34.91	52.02	2e-133
ORF-2572	VFG000925	gi:26246567	fepC	ferrienterobactin ABC transporter ATPase [Enterobactin (VF0228)] [Escherichia coli CFT073]	37.14	57.96	4e-46
ORF-3580	VFG000925	gi:26246567	fepC	ferrienterobactin ABC transporter ATPase [Enterobactin (VF0228)] [Escherichia coli CFT073]	50.98	72.16	5e-94
ORF-3582	VFG000926	gi:26246569	fepD	ferrienterobactin ABC transporter permease [Enterobactin (VF0228)] [Escherichia coli CFT073]	42.17	59.42	8e-57
ORF-3581	VFG000928	gi:26246568	fepG	iron-enterobactin ABC transporter permease [Enterobactin (VF0228)] [Escherichia coli CFT073]	39.1	58.65	4e-50
ORF-5099	VFG002361	gi:123443279	galE	UDP-glucose 4-epimerase [O-antigen (VF0392)] [Yersinia enterocolitica subsp. enterocolitica 8081]	41.82	59.09	6e-74
ORF-1718	VFG002365	gi:123443283	gmd	GDP-mannose 4,6-dehydratase [O-antigen (VF0392)] [Yersinia enterocolitica subsp. enterocolitica 8081]	54.39	70.25	7e-138
ORF-2495	VFG000964	gi:15675935	hasC	UDP-glucose pyrophosphorylase [Hyaluronic acid capsule (VF0244)] [Streptococcus pyogenes M1 GAS]	36.3	53.08	3e-55
ORF-6874	VFG000964	gi:15675935	hasC	UDP-glucose pyrophosphorylase [Hyaluronic acid capsule (VF0244)] [Streptococcus pyogenes M1 GAS]	38.28	56.9	2e-55
ORF-1334	VFG000344	gi:16272073	hitC	iron(III) ABC transporter, ATP-binding protein [HitABC (VF0268)] [Haemophilus influenzae Rd KW20]	40.95	62.91	2e-89
ORF-1785	VFG000344	gi:16272073	hitC	iron(III) ABC transporter, ATP-binding protein [HitABC (VF0268)] [Haemophilus influenzae Rd KW20]	30.18	56.31	1e-31
ORF-2691	VFG000344	gi:16272073	hitC	iron(III) ABC transporter, ATP-binding protein [HitABC (VF0268)] [Haemophilus influenzae Rd KW20]	35.48	54.44	5e-42
ORF-3518	VFG000344	gi:16272073	hitC	iron(III) ABC transporter, ATP-binding protein [HitABC (VF0268)] [Haemophilus influenzae Rd KW20]	32.46	50.43	5e-53
ORF-488	VFG000344	gi:16272073	hitC	iron(III) ABC transporter, ATP-binding protein [HitABC (VF0268)] [Haemophilus influenzae Rd KW20]	32.37	51.04	2e-29
ORF-5222	VFG000344	gi:16272073	hitC	iron(III) ABC transporter, ATP-binding protein [HitABC (VF0268)] [Haemophilus influenzae Rd KW20]	30.83	56.25	1e-39
ORF-5243	VFG000344	gi:16272073	hitC	iron(III) ABC transporter, ATP-binding protein [HitABC (VF0268)] [Haemophilus influenzae Rd KW20]	30.4	52.42	2e-26
ORF-6113	VFG000344	gi:16272073	hitC	iron(III) ABC transporter, ATP-binding protein [HitABC (VF0268)] [Haemophilus influenzae Rd KW20]	36.06	51.92	3e-31
ORF-7011	VFG000344	gi:16272073	hitC	iron(III) ABC transporter, ATP-binding protein [HitABC (VF0268)] [Haemophilus influenzae Rd KW20]	27.56	53.15	5e-27
ORF-4481	VFG001397	gi:15609168	hspX	Heat shock protein HspX (alpha-crystallin homolog) (14 kDa antigen) (HSP16.3) [HspX (VF0301)] [Mycobacterium tuberculosis H37Rv]	51.41	69.72	5e-42
ORF-1113	VFG001855	gi:52840925	htpB	Hsp60, 60K heat shock protein HtpB [Hsp60 (VF0159)] [Legionella pneumophila subsp. pneumophila str. Philadelphia 1]	54.24	75.71	0
ORF-438	VFG001855	gi:52840925	htpB	Hsp60, 60K heat shock protein HtpB [Hsp60 (VF0159)] [Legionella pneumophila subsp. pneumophila str. Philadelphia 1]	59.13	76.24	0
ORF-517	VFG001381	gi:57116734	icl	Isocitrate lyase Icl (isocitrase) (isocitratase) [Isocitrate lyase (VF0253)] [Mycobacterium tuberculosis H37Rv]	81.82	92.07	0
ORF-5098	VFG001406	gi:15609848	ideR	Iron-dependent repressor and activator IdeR [IdeR (VF0300)] [Mycobacterium tuberculosis H37Rv]	75.22	87.39	1e-120
ORF-6413	VFG012509	gi:26247127	iroC	ATP binding cassette transporter [Salmochelin (IA013)] [Escherichia coli CFT073]	38.83	56.23	2e-171
ORF-945	VFG009570	gi:15608488	irtA	Iron-regulated transporter IrtA [mycobactin (IA031)] [Mycobacterium tuberculosis H37Rv]	43.97	60.91	4e-131
ORF-946	VFG009579	gi:15608489	irtB	Iron-regulated transporter IrtB [mycobactin (IA031)] [Mycobacterium tuberculosis H37Rv]	40.96	58.18	2e-125
ORF-325	VFG037028	gi:15676142	katA	catalase [KatA (VF0454)] [Neisseria meningitidis MC58]	54.22	68.67	1e-165
ORF-4212	VFG001861	gi:52840449	katA	catalase/(hydro)peroxidase [KatAB (VF0168)] [Legionella pneumophila subsp. pneumophila str. Philadelphia 1]	59.5	73.09	0
ORF-2084	VFG000320	gi:15646084	kdtB	lipopolysaccharide core biosynthesis protein [LPS (VF0056)] [Helicobacter pylori 26695]	34.78	61.59	5e-24
ORF-17	VFG041304	gi:52842179	lirB	Dot/Icm type IV secretion system effector LirB [Dot/Icm (SS047)] [Legionella pneumophila subsp. pneumophila str. Philadelphia 1]	48	64.57	8e-50
ORF-367	VFG045566	gi:52842569	lpg2359	Dot/Icm type IV secretion system effector [Dot/Icm (VF0156)] [Legionella pneumophila subsp. pneumophila str. Philadelphia 1]	33.11	56.95	2e-20
ORF-6346	VFG002362	gi:123443280	manB	phosphomannomutase [O-antigen (VF0392)] [Yersinia enterocolitica subsp. enterocolitica 8081]	37.25	56.86	2e-95
ORF-749	VFG001817	gi:15609521	mbtA	Bifunctional enzyme MbtA: salicyl-AMP ligase (SAL-AMP ligase) + salicyl-S-ArCP synthetase [Mycobactin (VF0299)] [Mycobacterium tuberculosis H37Rv]	55.62	67.79	0
ORF-950	VFG001403	gi:15609520	mbtB	Phenyloxazoline synthase MbtB (phenyloxazoline synthetase) [Mycobactin (VF0299)] [Mycobacterium tuberculosis H37Rv]	38.59	54.77	3e-45
ORF-951	VFG001823	gi:15609519	mbtC	Polyketide synthetase MbtC (polyketide synthase) [Mycobactin (VF0299)] [Mycobacterium tuberculosis H37Rv]	52.24	69.65	5e-157
ORF-842	VFG001821	gi:15609517	mbtE	Peptide synthetase MbtE (peptide synthase) [Mycobactin (VF0299)] [Mycobacterium tuberculosis H37Rv]	35.37	50.53	2e-53
ORF-954	VFG001820	gi:15609516	mbtF	Peptide synthetase MbtF (peptide synthase) [Mycobactin (VF0299)] [Mycobacterium tuberculosis H37Rv]	41.79	55.56	0
ORF-948	VFG001819	gi:15609515	mbtG	Lysine-N-oxygenase MbtG (L-lysine 6-monooxygenase) (lysine N6-hydroxylase) [Mycobactin (VF0299)] [Mycobacterium tuberculosis H37Rv]	55.12	68.29	6e-138
ORF-7083	VFG001818	gi:15609514	mbtH	putative protein MbtH [Mycobactin (VF0299)] [Mycobacterium tuberculosis H37Rv]	80.28	91.55	2e-40
ORF-739	VFG001818	gi:15609514	mbtH	putative protein MbtH [Mycobactin (VF0299)] [Mycobacterium tuberculosis H37Rv]	66.67	78.79	6e-31
ORF-747	VFG009561	gi:57116981	mbtI	Isochorismate synthase MbtI [mycobactin (IA031)] [Mycobacterium tuberculosis H37Rv]	53.05	65.49	2e-134
ORF-1534	VFG009553	gi:57116980	mbtJ	Putative acetyl hydrolase MbtJ [mycobactin (IA031)] [Mycobacterium tuberculosis H37Rv]	47.87	58.36	1e-74
ORF-4486	VFG000574	gi:16767047	mgtB	Mg2+ transport protein [MgtBC (VF0106)] [Salmonella enterica subsp. enterica serovar Typhimurium str. LT2]	39.18	57.96	0
ORF-3851	VFG001395	gi:15608948	mgtC	Possible Mg2+ transport P-type ATPase C MgtC [MgtC (VF0289)] [Mycobacterium tuberculosis H37Rv]	45.96	57.45	3e-54
ORF-235	VFG013248	gi:16272034	msbA	lipid transporter ATP-binding/permease [LOS (CVF494)] [Haemophilus influenzae Rd KW20]	31.88	52.82	6e-80
ORF-2927	VFG013248	gi:16272034	msbA	lipid transporter ATP-binding/permease [LOS (CVF494)] [Haemophilus influenzae Rd KW20]	32.28	55.29	2e-94
ORF-4324	VFG037100	gi:15675984	msrA/B	trifunctional thioredoxin/methionine sulfoxide reductase A/B protein [MsrAB (VF0456)] [Neisseria meningitidis MC58]	34.84	52.9	8e-26
ORF-4325	VFG037100	gi:15675984	msrA/B	trifunctional thioredoxin/methionine sulfoxide reductase A/B protein [MsrAB (VF0456)] [Neisseria meningitidis MC58]	64.34	77.52	3e-53
ORF-4956	VFG037100	gi:15675984	msrA/B	trifunctional thioredoxin/methionine sulfoxide reductase A/B protein [MsrAB (VF0456)] [Neisseria meningitidis MC58]	39.73	50	2e-23
ORF-1075	VFG022146	gi:15607432	mycP3	Type VII secretion system membrane-anchored mycosin MycP3 [ESX-3 (VF0521)] [Mycobacterium tuberculosis H37Rv]	45.35	58.96	6e-94
ORF-1402	VFG013265	gi:16272217	orfM	deoxyribonucleotide triphosphate pyrophosphatase [LOS (CVF494)] [Haemophilus influenzae Rd KW20]	41	56.5	5e-40
ORF-6686	VFG000170	gi:15599426	pchB	salicylate biosynthesis protein PchB [Pyochelin (VF0095)] [Pseudomonas aeruginosa PAO1]	32.61	57.61	2e-08
ORF-3822	VFG000169	gi:15599425	pchC	pyochelin biosynthetic protein PchC [Pyochelin (VF0095)] [Pseudomonas aeruginosa PAO1]	40	55.51	7e-49
ORF-1270	VFG001386	gi:15607897	phoP	Possible two component system response transcriptional positive regulator PhoP [PhoP (VF0286)] [Mycobacterium tuberculosis H37Rv]	39.29	57.59	2e-37
ORF-1273	VFG001386	gi:15607897	phoP	Possible two component system response transcriptional positive regulator PhoP [PhoP (VF0286)] [Mycobacterium tuberculosis H37Rv]	44.76	58.1	2e-48
ORF-1688	VFG001386	gi:15607897	phoP	Possible two component system response transcriptional positive regulator PhoP [PhoP (VF0286)] [Mycobacterium tuberculosis H37Rv]	35.71	54.02	3e-35
ORF-1906	VFG001386	gi:15607897	phoP	Possible two component system response transcriptional positive regulator PhoP [PhoP (VF0286)] [Mycobacterium tuberculosis H37Rv]	34.31	54.9	3e-33
ORF-2101	VFG001386	gi:15607897	phoP	Possible two component system response transcriptional positive regulator PhoP [PhoP (VF0286)] [Mycobacterium tuberculosis H37Rv]	37.84	56.76	1e-42
ORF-2554	VFG001386	gi:15607897	phoP	Possible two component system response transcriptional positive regulator PhoP [PhoP (VF0286)] [Mycobacterium tuberculosis H37Rv]	32.13	52.04	7e-25
ORF-2567	VFG001386	gi:15607897	phoP	Possible two component system response transcriptional positive regulator PhoP [PhoP (VF0286)] [Mycobacterium tuberculosis H37Rv]	33.48	54.91	1e-36
ORF-2970	VFG001386	gi:15607897	phoP	Possible two component system response transcriptional positive regulator PhoP [PhoP (VF0286)] [Mycobacterium tuberculosis H37Rv]	56.89	72.89	4e-83
ORF-3290	VFG001386	gi:15607897	phoP	Possible two component system response transcriptional positive regulator PhoP [PhoP (VF0286)] [Mycobacterium tuberculosis H37Rv]	41.82	60	2e-49
ORF-4242	VFG001386	gi:15607897	phoP	Possible two component system response transcriptional positive regulator PhoP [PhoP (VF0286)] [Mycobacterium tuberculosis H37Rv]	35.78	54.13	2e-40
ORF-4410	VFG001386	gi:15607897	phoP	Possible two component system response transcriptional positive regulator PhoP [PhoP (VF0286)] [Mycobacterium tuberculosis H37Rv]	55.11	71.56	3e-80
ORF-4831	VFG001386	gi:15607897	phoP	Possible two component system response transcriptional positive regulator PhoP [PhoP (VF0286)] [Mycobacterium tuberculosis H37Rv]	36.41	53.92	8e-33
ORF-5516	VFG001386	gi:15607897	phoP	Possible two component system response transcriptional positive regulator PhoP [PhoP (VF0286)] [Mycobacterium tuberculosis H37Rv]	42.6	61.88	5e-53
ORF-5538	VFG001386	gi:15607897	phoP	Possible two component system response transcriptional positive regulator PhoP [PhoP (VF0286)] [Mycobacterium tuberculosis H37Rv]	38.83	53.88	3e-33
ORF-561	VFG001386	gi:15607897	phoP	Possible two component system response transcriptional positive regulator PhoP [PhoP (VF0286)] [Mycobacterium tuberculosis H37Rv]	40.53	59.03	5e-47
ORF-6327	VFG001386	gi:15607897	phoP	Possible two component system response transcriptional positive regulator PhoP [PhoP (VF0286)] [Mycobacterium tuberculosis H37Rv]	40.18	59.38	6e-49
ORF-6436	VFG001386	gi:15607897	phoP	Possible two component system response transcriptional positive regulator PhoP [PhoP (VF0286)] [Mycobacterium tuberculosis H37Rv]	40.62	58.04	4e-47
ORF-6890	VFG001386	gi:15607897	phoP	Possible two component system response transcriptional positive regulator PhoP [PhoP (VF0286)] [Mycobacterium tuberculosis H37Rv]	50.67	68	7e-73
ORF-7082	VFG001386	gi:15607897	phoP	Possible two component system response transcriptional positive regulator PhoP [PhoP (VF0286)] [Mycobacterium tuberculosis H37Rv]	77.78	89.78	3e-128
ORF-802	VFG001386	gi:15607897	phoP	Possible two component system response transcriptional positive regulator PhoP [PhoP (VF0286)] [Mycobacterium tuberculosis H37Rv]	44.25	61.95	5e-59
ORF-4411	VFG009810	gi:15607898	phoR	Possible two component system response sensor kinase membrane associated PhoR [PhoP/R (CVF331)] [Mycobacterium tuberculosis H37Rv]	50	65.42	6e-55
ORF-7081	VFG009810	gi:15607898	phoR	Possible two component system response sensor kinase membrane associated PhoR [PhoP/R (CVF331)] [Mycobacterium tuberculosis H37Rv]	52.27	65.5	9e-136
ORF-2449	VFG015509	gi:15599407	phzC1	phenazine biosynthesis protein PhzC [Phenazines biosynthesis (CVF536)] [Pseudomonas aeruginosa PAO1]	40.69	52.18	3e-85
ORF-786	VFG015521	gi:15599412	phzG1	phenazine biosynthesis protein PhzG, pyridoxamine 5'-phosphate oxidase [Phenazines biosynthesis (CVF536)] [Pseudomonas aeruginosa PAO1]	34.87	51.79	1e-27
ORF-5927	VFG000172	gi:15599404	phzM	phenazine-specific methyltransferase PhzM (adenosylmethionine dependent methyltransferase) [Pyocyanin (VF0100)] [Pseudomonas aeruginosa PAO1]	32.91	50	3e-36
ORF-2705	VFG000157	gi:15596041	plcH	hemolytic phospholipase C precursor [PLC (VF0092)] [Pseudomonas aeruginosa PAO1]	38.96	52.71	1e-103
ORF-1266	VFG002060	gi:15595272	ppkA	serine/threonine protein kinase PpkA [HSI-I (VF0334)] [Pseudomonas aeruginosa PAO1]	36.06	52.79	1e-40
ORF-4922	VFG002060	gi:15595272	ppkA	serine/threonine protein kinase PpkA [HSI-I (VF0334)] [Pseudomonas aeruginosa PAO1]	47.22	62.5	5e-16
ORF-6022	VFG002060	gi:15595272	ppkA	serine/threonine protein kinase PpkA [HSI-I (VF0334)] [Pseudomonas aeruginosa PAO1]	42.7	56.18	5e-35
ORF-4828	VFG016046	gi:15597609	pvdH	diaminobutyrate-2-oxoglutarate aminotransferase PvdH [pyoverdine (IA001)] [Pseudomonas aeruginosa PAO1]	39.81	53.24	1e-84
ORF-5659	VFG016046	gi:15597609	pvdH	diaminobutyrate-2-oxoglutarate aminotransferase PvdH [pyoverdine (IA001)] [Pseudomonas aeruginosa PAO1]	34.86	50	2e-60
ORF-6066	VFG016046	gi:15597609	pvdH	diaminobutyrate-2-oxoglutarate aminotransferase PvdH [pyoverdine (IA001)] [Pseudomonas aeruginosa PAO1]	39.9	54.81	2e-92
ORF-4519	VFG016038	gi:110645305	pvdJ	pyoverdine biosynthesis protein PvdJ [pyoverdine (IA001)] [Pseudomonas aeruginosa PAO1]	40.32	55.17	0
ORF-2229	VFG016058	gi:15597620	pvdL	peptide synthase PvdL [pyoverdine (IA001)] [Pseudomonas aeruginosa PAO1]	37.5	51.67	5e-13
ORF-5195	VFG016058	gi:15597620	pvdL	peptide synthase PvdL [pyoverdine (IA001)] [Pseudomonas aeruginosa PAO1]	40.75	54.27	3e-105
ORF-5662	VFG016058	gi:15597620	pvdL	peptide synthase PvdL [pyoverdine (IA001)] [Pseudomonas aeruginosa PAO1]	34.49	51.41	8e-91
ORF-904	VFG016058	gi:15597620	pvdL	peptide synthase PvdL [pyoverdine (IA001)] [Pseudomonas aeruginosa PAO1]	39.52	56.19	3e-35
ORF-4617	VFG001826	gi:15609720	relA	Probable GTP pyrophosphokinase RelA (ATP:GTP 3'-pyrophosphotransferase) (PPGPP synthetase I) ((P)PPGPP synthetase) (GTP diphosphokinase) [RelA (VF0287)] [Mycobacterium tuberculosis H37Rv]	82.7	90.41	0
ORF-184	VFG013368	gi:30995408	rffG	dTDP-glucose 46-dehydratase [LOS (CVF494)] [Haemophilus influenzae Rd KW20]	45.27	62.13	4e-95
ORF-5505	VFG045340	gi:17987019	ricA	Rab2 interacting conserved protein A [RicA (VF0414)] [Brucella melitensis bv. 1 str. 16M]	46.06	64.85	1e-49
ORF-4184	VFG013070	gi:82778664	shuV	ATP-binding component of hemin transport system [Shu (VF0256)] [Shigella dysenteriae Sd197]	39.84	56.64	7e-55
ORF-68	VFG001867	gi:52843161	sodB	superoxide dismutase [SodB (VF0169)] [Legionella pneumophila subsp. pneumophila str. Philadelphia 1]	39.04	56.68	3e-39
ORF-3590	VFG000269	gi:15644703	ureA	urease alpha subunit UreA [Urease (VF0050)] [Helicobacter pylori 26695]	51.76	68.34	8e-69
ORF-3591	VFG000270	gi:15644702	ureB	urease beta subunit UreB, urea amidohydrolase [Urease (VF0050)] [Helicobacter pylori 26695]	55.05	70.73	0
ORF-3621	VFG000274	gi:15644698	ureG	urease accessory protein (ureG) [Urease (VF0050)] [Helicobacter pylori 26695]	57.59	77.49	6e-78
ORF-5738	VFG002550	gi:53720400	wcbP	capsular polysaccharide biosynthesis dehydrogenase/reductase [Capsule I (VF0436)] [Burkholderia pseudomallei K96243]	34.27	50	8e-19
ORF-1522	VFG002546	gi:53720396	wcbT	acyl-CoA transferase [Capsule I (VF0436)] [Burkholderia pseudomallei K96243]	38.79	52.57	6e-83
ORF-196	VFG002227	gi:17987698	wzm	O-antigen export system permease protein [LPS (VF0367)] [Brucella melitensis bv. 1 str. 16M]	27.57	50.21	5e-21
ORF-195	VFG002228	gi:17987699	wzt	O-antigen export system ATP-binding protein [LPS (VF0367)] [Brucella melitensis bv. 1 str. 16M]	40.08	61.13	1e-58
ORF-1225	VFG013327	gi:30995397	yhxB/manB	phosphomannomutase [LOS (CVF494)] [Haemophilus influenzae Rd KW20]	42.54	59.1	3e-113

## Sheet: Sheet2
ORF-144	VFG001811	gi:57116693	fbpC	Secreted antigen 85-C FbpC (85C) (antigen 85 complex C) (AG58C) (mycolyl transferase 85C) (fibronectin-binding protein C) [Antigen 85 (VF0311)] [Mycobacterium tuberculosis H37Rv]	40.81	55.88	4e-57
ORF-147	VFG001811	gi:57116693	fbpC	Secreted antigen 85-C FbpC (85C) (antigen 85 complex C) (AG58C) (mycolyl transferase 85C) (fibronectin-binding protein C) [Antigen 85 (VF0311)] [Mycobacterium tuberculosis H37Rv]	41.52	55.76	2e-70
ORF-148	VFG001811	gi:57116693	fbpC	Secreted antigen 85-C FbpC (85C) (antigen 85 complex C) (AG58C) (mycolyl transferase 85C) (fibronectin-binding protein C) [Antigen 85 (VF0311)] [Mycobacterium tuberculosis H37Rv]	43.1	55.86	4e-55
ORF-150	VFG001811	gi:57116693	fbpC	Secreted antigen 85-C FbpC (85C) (antigen 85 complex C) (AG58C) (mycolyl transferase 85C) (fibronectin-binding protein C) [Antigen 85 (VF0311)] [Mycobacterium tuberculosis H37Rv]	44.84	58.72	1e-61
ORF-7590	VFG001811	gi:57116693	fbpC	Secreted antigen 85-C FbpC (85C) (antigen 85 complex C) (AG58C) (mycolyl transferase 85C) (fibronectin-binding protein C) [Antigen 85 (VF0311)] [Mycobacterium tuberculosis H37Rv]	36.91	50.16	3e-56
ORF-144	Nfa1810	fbpA mycolyltransferase		MLALALATTVPLGVSVLGTGTAQAAFGPDGMDFYVDSSMGPIKNRVFRAADGNTNRVVYALDGERARDDLNGWEINTDVAHALTAANINVVMPVGGQSSWYADWNSPSTFLGLPAGTASQQSGSGITQALSGGPGKSYTYKWETYLSSELPGALRDRLGFSSTRNGIFGLSMSGGSAFMLAAFHPAQFSYAGSMSGALDLSLPGMRDAIRVAMVDAGGYNVDALAGPKDLKWQHLDPFQFAPKLKANGTHLFISAGSGLPSSLTDINTTVVQAMGIEAVSLVGTKAFQARWAALGGGNLVTDYPAIGVHNWKNWEAETGRMIPDLSANIG
ORF-145	Nfa1810	fbpA mycolyltransferase		MVGLALAIALPFGVSAVGAGTANAALDPSGFDFYVDSASMGPVKSRVFRAADGNTARVVYALDGMRAGQDLSGWEINTDIARALTNANINVVMPIGGQSSFYADWNAPSSILGEGGGTGSAGSSSLSSSGSASGSSSGSGAFQILGGGPGKSYRYTWETFLSRDLPNALQARLGFSKTRNGIFGLSMGGSGALTLAAYHPDQFSFAGSYSGYLNVSAPGMREAIRLAMIDAGGYNVDSMAPPWGPQWLHMDPFVFAPRLRDANTRLWISAASAIPAAGDVTGIMPVIQGVPLEALALVNTRAFQARMMSLGANNVTYDFPATGVHNWNNWNAEVYRMIPDLSANIG
ORF-146	Nfa1820	fbpB mycolyltransferase		MRVRGFTRKVLGVAAAALLMPFGVAVIEAPPAAAAFDPAIFDFWADSPFMGPIKTRVLRARDGNTQRVAYVLDGMRAQEDLSGWEINTNVPQVLADWNINVVMPIGGPSSFYADWDSPSSFFGITPGTGSAAYGTGSGATEALGAGPGKSYRYAWEDFITNHLRWELQNRLGFNPNRNGVFGLSMGGSAALTLAAYHPDFFSYAGSYSGYLNISAPGMREAIRLAMLDAGGYNVDCMAPPWGPSWLRMDPFVFAPTLIANNTRVWVSAGSGAPMPEDLDIPIGMAADRLIRGAPLEALALANSRAFQVRMLTLNAQNVVYDFPANGLHAWTNWANDAYRMIPDMSANIG
ORF-147	Nfa1810	fbpA mycolyltransferase		MTTLVKGDSMRSVRVLRGGLWRSLAGLAVAVVVSLSGMAGLAGPARAAFDPGGYDFWVDSSMGPIKSRIFRAQDGNTHRVVYALDGLRARNDLSGWEIDTAIERALTAWNINVVMPVGGQSSFYSDWVAPSNTNGQTVPYAWETFLTRDLRNALAARLGFNPSGNGVFGLSMGGSAALVLAAYHPDQFRYAGSYSGYLNNSAPGMREGLRAALLDAGGYNIDAMWGPPWSELWLRNDPFVFAPLLRDHGTRLWISSGNGLPGQRDVVRSPLDAYNVGNAMGLEAIALANTRSFQARLDSLGANNAVFDFTPDGVHNWPYWADQVYKMLPDLSANIG
ORF-148	Nfa1830	fbpC mycolyltransferase		MRFGRSAVPGVSPRGRAQSGWRIRLVAATVTAAALAVPTASLAAPSIANAAPVFGPMHRGVPGSFEELMVPSSMGPIKVQVQWARNGGSSAVYMLDGMRARDDRNAWANADEGDAPGIFANDDVNVIMPVGGQSSFYADWAAPSNTNGQKFTYKWETFLTKELPDFLSGYGVSRNNVAIAGLSMGGSAALMTAAYHRDMFKQATSFSGYLNLSAPGMREAIRLAMLDAGRYNVDSMAAPWSPAWLRMDPFVFAPQLKNLPMYISSGNGIPGPHDGIGSFGDAFNTGNAIALEALAVVNTRAFQARLGQLSIPAQFDFTATGTHKWGYWHDELIKARPGMLSALGVA
ORF-150	Nfa1830	fbpC mycolyltransferase		MVALPGLAGPALALPTHPLHRSPEGGFEELMVPSSMGPVKVQVQWAKHGGDAALYLLDGLRARDDFNAWTFETNALAQFAEDNITLVMPVGGQSSFYTDWRAPSSTNGQKLTYRWETFLTEELPAFLEGYGVSRTNDAVAGLSMGGSAALALAAYHRDQFKHASSFSGYLNISAPGMREAIRIAMLDAGRFNVDSMAWPWSPAWLRMDPFVFAPQLRNLPMFISASWGVLGAHDNPDSVIGLFNTVNSVALEALSMVNTISFMARMNQLGIGAHYSLPMRGTHSWGYWQDQLATARPDILAALGV
ORF-7590	Nfa1820	fbpB mycolyltransferase		MSALVIALLAPLIVAVSGGGATASAAFDPAAFDIWVDSAMGPIKTRVLRAADGNTNRVVYALDGMRAREDLNGWEIETNVAEAMAAANINVVMPVGGQSSFYADWNAPSSFFGIPPGTGSANTGSGVTDTLSGGPGKSYRYTWESFLTNDLRWALRDRLGFNPNRNGVFGLSMGGSAALTLAAYHPDQFSFAGAFSGYLNISAPGMREAIRLAMIDAGGYNVDSMAPPWGPQWLRMDPFVFAPALIANNTRLYVSAASGRPTAMDGPNMGTVNGMALEALALANTRAFQVRMATLGATNVDYSFPEYGIHAWNNWQDEAYRMLPSLSASIG
Nfa1810	fbpA mycolyltransferase	MRGRRARGWFQRALLLSMAVLMPLGVTVAGGGATASAAFNPDGFDFWVDSDMGPIKSRIFRAADGNTNRV VYALDGMRARNDLSGWEIDTEVARELTKWNINVVMPVGGMSSFYADWNAPSTILGIGGGSSGSASGSSSG SGALQMFAGGPGKSTRYTWETFLTNNLRWALRDRLGFNPNRNGVFGLSMGGSAALTLAAYHPDQFSYAGS YSGYLNVSAPGMREALRVAMIDAGGYNIDAMAPPWGPQWLRMDPFVFAPRLKANNTRLWISAGSGLPGPA DGFNFGTVNAMGLEVLALANTRAFQVRMATLGANNVTYDFPAVGVHNWRYWETEVYRMIPDLSANIG
Nfa1820	fbpB mycolyltransferase	MRSLRWKRRPTRASGAKSWTRRAALAVATAVLVPLGVTVAGTGATASAAFDPAAFDFWVDSGMGPIKSRI LRAADGNTNRVVYVLDGMRAPETLNGWEIETDVPALLASWNINVVMPVGGMSSFYADWNAPSEFFGIPAG SGSSSGSGALNAFTGGPGKSYRYQWETFLTNELRWALRDRLGFNPNRNGVFGLSMGGSAALTLAAYHPDQ FSFAGSFSGYLNISAPGMREAIRVAMLDAGGYNVDAMAPPWGPQWLRMDPFVFAPNLIRNGTRLWIAAAS GLPTSTDPPSFNTLNGMGLEALALANTRAFQVRMATLGGGNAVYSFPPFGIHAWNNWRDEAVRMMPDLSA NIG
Nfa1830	fbpC mycolyltransferase	MRFGRAAAPKRVKSGRRGEPRGWRHRILAVGAAALALPIAAGVAAPTAATAAPVHAPVLRAPAGGYEELM VPSVMGPIKVQVQWASRGGDAALYLLDGLRARDDRNAWSFETNAMEQFKNDNITLVMPVGGQSSFYTDWY APSNTNGQKTTYKWETFLTQELPNFLAGYGVSKTNNAVAGLSMGGSAALALAAYHRDQFKYAASYSGYLN ISAPGMREAIRIAMLDAGRFNVDSMAAPWSPQWLRMDPFVFAPQLRGLPMYISAASGLPGQHDRPNSPVG VFNTGNAMALEALSLVNTRAFQVRLKSLGIPAQFDFPATGTHSWKYWEGQLWNSRQGILDALGAW

## Sheet: Sheet3
ORF-144	VFG001811	gi:57116693			fbpC	Secreted antigen 85-C FbpC (85C) (antigen 85 complex C) (AG58C) (mycolyl transferase 85C) (fibronectin-binding protein C) [Antigen 85 (VF0311)] [Mycobacterium tuberculosis H37Rv]	40.81	55.88	4e-57
ORF-147	VFG001811	gi:57116693			fbpC	Secreted antigen 85-C FbpC (85C) (antigen 85 complex C) (AG58C) (mycolyl transferase 85C) (fibronectin-binding protein C) [Antigen 85 (VF0311)] [Mycobacterium tuberculosis H37Rv]	41.52	55.76	2e-70
ORF-148	VFG001811	gi:57116693			fbpC	Secreted antigen 85-C FbpC (85C) (antigen 85 complex C) (AG58C) (mycolyl transferase 85C) (fibronectin-binding protein C) [Antigen 85 (VF0311)] [Mycobacterium tuberculosis H37Rv]	43.1	55.86	4e-55
ORF-150	VFG001811	gi:57116693			fbpC	Secreted antigen 85-C FbpC (85C) (antigen 85 complex C) (AG58C) (mycolyl transferase 85C) (fibronectin-binding protein C) [Antigen 85 (VF0311)] [Mycobacterium tuberculosis H37Rv]	44.84	58.72	1e-61
ORF-7590	VFG001811	gi:57116693			fbpC	Secreted antigen 85-C FbpC (85C) (antigen 85 complex C) (AG58C) (mycolyl transferase 85C) (fibronectin-binding protein C) [Antigen 85 (VF0311)] [Mycobacterium tuberculosis H37Rv]	36.91	50.16	3e-56
			identites	simiralities	e-value
ORF-144	Nfa1810	fbpA mycolyltransferase	63.4731	76.3473	9e-154	MLALALATTVPLGVSVLGTGTAQAAFGPDGMDFYVDSSMGPIKNRVFRAADGNTNRVVYALDGERARDDLNGWEINTDVAHALTAANINVVMPVGGQSSWYADWNSPSTFLGLPAGTASQQSGSGITQALSGGPGKSYTYKWETYLSSELPGALRDRLGFSSTRNGIFGLSMSGGSAFMLAAFHPAQFSYAGSMSGALDLSLPGMRDAIRVAMVDAGGYNVDALAGPKDLKWQHLDPFQFAPKLKANGTHLFISAGSGLPSSLTDINTTVVQAMGIEAVSLVGTKAFQARWAALGGGNLVTDYPAIGVHNWKNWEAETGRMIPDLSANIG
ORF-145	Nfa1810	fbpA mycolyltransferase	70.9302	79.9419	5e-159	MVGLALAIALPFGVSAVGAGTANAALDPSGFDFYVDSASMGPVKSRVFRAADGNTARVVYALDGMRAGQDLSGWEINTDIARALTNANINVVMPIGGQSSFYADWNAPSSILGEGGGTGSAGSSSLSSSGSASGSSSGSGAFQILGGGPGKSYRYTWETFLSRDLPNALQARLGFSKTRNGIFGLSMGGSGALTLAAYHPDQFSFAGSYSGYLNVSAPGMREAIRLAMIDAGGYNVDSMAPPWGPQWLHMDPFVFAPRLRDANTRLWISAASAIPAAGDVTGIMPVIQGVPLEALALVNTRAFQARMMSLGANNVTYDFPATGVHNWNNWNAEVYRMIPDLSANIG
ORF-146	Nfa1820	fbpB mycolyltransferase	67.7233	77.8098	2e-160	MRVRGFTRKVLGVAAAALLMPFGVAVIEAPPAAAAFDPAIFDFWADSPFMGPIKTRVLRARDGNTQRVAYVLDGMRAQEDLSGWEINTNVPQVLADWNINVVMPIGGPSSFYADWDSPSSFFGITPGTGSAAYGTGSGATEALGAGPGKSYRYAWEDFITNHLRWELQNRLGFNPNRNGVFGLSMGGSAALTLAAYHPDFFSYAGSYSGYLNISAPGMREAIRLAMLDAGGYNVDCMAPPWGPSWLRMDPFVFAPTLIANNTRVWVSAGSGAPMPEDLDIPIGMAADRLIRGAPLEALALANSRAFQVRMLTLNAQNVVYDFPANGLHAWTNWANDAYRMIPDMSANIG
ORF-147	Nfa1810	fbpA mycolyltransferase	62.8895	71.6714	5e-148	MTTLVKGDSMRSVRVLRGGLWRSLAGLAVAVVVSLSGMAGLAGPARAAFDPGGYDFWVDSSMGPIKSRIFRAQDGNTHRVVYALDGLRARNDLSGWEIDTAIERALTAWNINVVMPVGGQSSFYSDWVAPSNTNGQTVPYAWETFLTRDLRNALAARLGFNPSGNGVFGLSMGGSAALVLAAYHPDQFRYAGSYSGYLNNSAPGMREGLRAALLDAGGYNIDAMWGPPWSELWLRNDPFVFAPLLRDHGTRLWISSGNGLPGQRDVVRSPLDAYNVGNAMGLEAIALANTRSFQARLDSLGANNAVFDFTPDGVHNWPYWADQVYKMLPDLSANIG
ORF-148	Nfa1830	fbpC mycolyltransferase	67.052	77.7457	4e-163	MRFGRSAVPGVSPRGRAQSGWRIRLVAATVTAAALAVPTASLAAPSIANAAPVFGPMHRGVPGSFEELMVPSSMGPIKVQVQWARNGGSSAVYMLDGMRARDDRNAWANADEGDAPGIFANDDVNVIMPVGGQSSFYADWAAPSNTNGQKFTYKWETFLTKELPDFLSGYGVSRNNVAIAGLSMGGSAALMTAAYHRDMFKQATSFSGYLNLSAPGMREAIRLAMLDAGRYNVDSMAAPWSPAWLRMDPFVFAPQLKNLPMYISSGNGIPGPHDGIGSFGDAFNTGNAIALEALAVVNTRAFQARLGQLSIPAQFDFTATGTHKWGYWHDELIKARPGMLSALGVA
ORF-150	Nfa1830	fbpC mycolyltransferase	74.11	83.8188	2e-163	MVALPGLAGPALALPTHPLHRSPEGGFEELMVPSSMGPVKVQVQWAKHGGDAALYLLDGLRARDDFNAWTFETNALAQFAEDNITLVMPVGGQSSFYTDWRAPSSTNGQKLTYRWETFLTEELPAFLEGYGVSRTNDAVAGLSMGGSAALALAAYHRDQFKHASSFSGYLNISAPGMREAIRIAMLDAGRFNVDSMAWPWSPAWLRMDPFVFAPQLRNLPMFISASWGVLGAHDNPDSVIGLFNTVNSVALEALSMVNTISFMARMNQLGIGAHYSLPMRGTHSWGYWQDQLATARPDILAALGV
ORF-7590	Nfa1820	fbpB mycolyltransferase	79.0274	87.8419	0	MSALVIALLAPLIVAVSGGGATASAAFDPAAFDIWVDSAMGPIKTRVLRAADGNTNRVVYALDGMRAREDLNGWEIETNVAEAMAAANINVVMPVGGQSSFYADWNAPSSFFGIPPGTGSANTGSGVTDTLSGGPGKSYRYTWESFLTNDLRWALRDRLGFNPNRNGVFGLSMGGSAALTLAAYHPDQFSFAGAFSGYLNISAPGMREAIRLAMIDAGGYNVDSMAPPWGPQWLRMDPFVFAPALIANNTRLYVSAASGRPTAMDGPNMGTVNGMALEALALANTRAFQVRMATLGATNVDYSFPEYGIHAWNNWQDEAYRMLPSLSASIG
Nfa1810	fbpA mycolyltransferase	MRGRRARGWFQRALLLSMAVLMPLGVTVAGGGATASAAFNPDGFDFWVDSDMGPIKSRIFRAADGNTNRV VYALDGMRARNDLSGWEIDTEVARELTKWNINVVMPVGGMSSFYADWNAPSTILGIGGGSSGSASGSSSG SGALQMFAGGPGKSTRYTWETFLTNNLRWALRDRLGFNPNRNGVFGLSMGGSAALTLAAYHPDQFSYAGS YSGYLNVSAPGMREALRVAMIDAGGYNIDAMAPPWGPQWLRMDPFVFAPRLKANNTRLWISAGSGLPGPA DGFNFGTVNAMGLEVLALANTRAFQVRMATLGANNVTYDFPAVGVHNWRYWETEVYRMIPDLSANIG
Nfa1820	fbpB mycolyltransferase	MRSLRWKRRPTRASGAKSWTRRAALAVATAVLVPLGVTVAGTGATASAAFDPAAFDFWVDSGMGPIKSRI LRAADGNTNRVVYVLDGMRAPETLNGWEIETDVPALLASWNINVVMPVGGMSSFYADWNAPSEFFGIPAG SGSSSGSGALNAFTGGPGKSYRYQWETFLTNELRWALRDRLGFNPNRNGVFGLSMGGSAALTLAAYHPDQ FSFAGSFSGYLNISAPGMREAIRVAMLDAGGYNVDAMAPPWGPQWLRMDPFVFAPNLIRNGTRLWIAAAS GLPTSTDPPSFNTLNGMGLEALALANTRAFQVRMATLGGGNAVYSFPPFGIHAWNNWRDEAVRMMPDLSA NIG
Nfa1830	fbpC mycolyltransferase	MRFGRAAAPKRVKSGRRGEPRGWRHRILAVGAAALALPIAAGVAAPTAATAAPVHAPVLRAPAGGYEELM VPSVMGPIKVQVQWASRGGDAALYLLDGLRARDDRNAWSFETNAMEQFKNDNITLVMPVGGQSSFYTDWY APSNTNGQKTTYKWETFLTQELPNFLAGYGVSKTNNAVAGLSMGGSAALALAAYHRDQFKYAASYSGYLN ISAPGMREAIRIAMLDAGRFNVDSMAAPWSPQWLRMDPFVFAPQLRGLPMYISAASGLPGQHDRPNSPVG VFNTGNAMALEALSLVNTRAFQVRLKSLGIPAQFDFPATGTHSWKYWEGQLWNSRQGILDALGAW
