# Supplementary material for: Analysis of the complete genome sequence of Nocardia seriolae UTF1, the causative agent of fish nocardiosis: The first reference genome sequence of the fish pathogenic Nocardia species
Source: PLoS One. 2017 Mar 3;12(3):e0173198. doi: 10.1371/journal.pone.0173198 (PMC5336288; doi:10.1371/journal.pone.0173198)
Supplement: S3 Table — (XLSX) [file pone.0173198.s008.xlsx]

## Sheet: Table S3
Pairwise amino acid sequence similarities (%) of N. seriolae UTF1 Mce1 proteins with the other four Nocardia species, Rhodococcus equi and Mycobacterium tuberculosis
N. seriolae UTF1 Mce-family proteins	N. farcinica	N. brasiliensis	N. cyriacigeorgica	N. nova	Rhodococcus equi	Mycobacterium tuberculosis
Mce1A	82.2072	80.9843	82.0628	81.573	71.7833	56.9124
Mce1B	86.9444	87.4652	85.3591	88.674	82.8255	61.2069
Mce1C	90.1493	90.7463	87.7612	89.5522	81.9572	63.8037
Mce1D	86.3517	84.3373	83.7975	85.6802	81.8182	63.2302
Mce1E	80	79.2271	75.3659	78.0193	75.3181	63.3229
Mce1F	82.3245	82.5666	80.6295	87.1671	73.494	52.5333
