# Supplementary material for: Analysis of the complete genome sequence of Nocardia seriolae UTF1, the causative agent of fish nocardiosis: The first reference genome sequence of the fish pathogenic Nocardia species
Source: PLoS One. 2017 Mar 3;12(3):e0173198. doi: 10.1371/journal.pone.0173198 (PMC5336288; doi:10.1371/journal.pone.0173198)
Supplement: S4 Table — (XLSX) [file pone.0173198.s009.xlsx]

## Sheet: Sheet1
COG code	Definition	N. seriolae UTF1	N. farcinica IFM 10152	N. brasiliensis HUJEG-1	N. cyriacigeorgica GUH-2	N. nova SH22a
J	Translation, ribosomal structure and biogenesis	279	251	316	242	266
A	RNA processing and modification	1	1	1	1	1
K	Transcription	776	633	970	636	861
L	Replication, recombination and repair	198	171	190	177	180
B	Chromatin structure and dynamics	1	2	1	1	1
D	Cell cycle control, cell division, chromosome partitioning	65	60	82	68	78
Y	Nuclear structure	0	0	0	0	0
V	Defense mechanisms	242	171	306	195	229
T	Signal transduction mechanisms	416	257	460	270	336
M	Cell wall/membrane/envelope biogenesis	292	218	317	238	315
N	Cell motility	27	17	25	19	21
Z	Cytoskeleton	0	0	0	0	0
W	Extracellular structures	8	6	11	9	10
U	Intracellular trafficking, secretion, and vesicular transport	37	30	46	35	45
O	Posttranslational modification, protein turnover, chaperones	211	151	232	153	191
C	Energy production and conversion	368	288	437	286	437
G	Carbohydrate transport and metabolism	350	232	428	227	340
E	Amino acid transport and metabolism	448	373	580	332	423
F	Nucleotide transport and metabolism	122	104	140	101	114
H	Coenzyme transport and metabolism	362	286	468	276	397
I	Lipid transport and metabolism	495	422	638	402	789
P	Inorganic ion transport and metabolism	325	278	392	261	373
Q	Secondary metabolites biosynthesis, transport and catabolism	377	311	580	289	586
X	Mobilome: prophages, transposons	406	71	44	45	56
R	General function prediction only	783	619	1033	584	938
S	Function unknown	372	310	445	314	351
-	Unknown (No COG assigned)	1874	1228	1547	1092	1591
